# Supplementary material for: Circulating miRNAs in sepsis—A network under attack: An in-silico prediction of the potential existence of miRNA sponges in sepsis
Source: PLoS One. 2017 Aug 18;12(8):e0183334. doi: 10.1371/journal.pone.0183334 (PMC5562310; doi:10.1371/journal.pone.0183334)
Supplement: S3 Table — Only signaling pathways highly significant at P < 0.001 are included. Marked in colors are the few common pathways between the two groups of miRNAs, S and C. (XLSX) [file pone.0183334.s003.xlsx]

## Sheet: Sheet1
Term for GROUP S - mir155_16_182_29a	Genes_from_Input	Genes_in_Annotation	database	P.value	Adjusted.P.value	Z.score	Combined.Score	Genes
Prostate cancer_Homo sapiens_hsa05215	7	89	KEGG	8.59804e-08	1.22092e-05	-1.98776	22.4882	GSK3B;CDKN1A;CCND1;CREB3L2;BCL2;CTNNB1;PIK3R1
Colorectal cancer_Homo sapiens_hsa05210	5	62	KEGG	6.68354e-06	0.000474531	-1.9657	15.0439	GSK3B;CCND1;BCL2;CTNNB1;PIK3R1
Androgen receptor signaling pathway_Homo sapiens_WP138	6	89	WikiPathways	1.26414e-05	0.00107452	-1.8794	12.8474	GSK3B;CDKN1A;CCND1;SP1;CTNNB1;PIK3R1
Hepatitis B_Homo sapiens_hsa05161	6	146	KEGG	2.89359e-05	0.00136963	-1.88539	12.4308	MAVS;CDKN1A;CCND1;CREB3L2;BCL2;PIK3R1
Notch Signaling Pathway_Homo sapiens_WP61	5	62	WikiPathways	3.23311e-05	0.00176916	-1.94407	12.32	NOTCH2;GSK3B;CDKN1A;CCND1;PIK3R1
DNA Damage Response (only ATM dependent)_Homo sapiens_WP710	6	111	WikiPathways	4.16272e-05	0.00176916	-2.19872	13.9339	GSK3B;CDKN1A;CCND1;BCL2;CTNNB1;PIK3R1
Transcriptional Regulation by TP53_Homo sapiens_R-HSA-3700989	8	348	Reactome	6.29386e-05	0.0229726	-2.30566	8.70029	YWHAE;RRAGA;CDKN1A;CNOT1;TXNRD1;TP53INP1;TNKS1BP1;RICTOR
Endometrial cancer_Homo sapiens_hsa05213	4	52	KEGG	7.36103e-05	0.00261316	-1.8766	11.1605	GSK3B;CCND1;CTNNB1;PIK3R1
Integrated Pancreatic Cancer Pathway_Homo sapiens_WP2377	7	192	WikiPathways	9.97477e-05	0.00339142	-2.19223	12.4661	CDKN1A;CCND1;SP1;PLK1;DAG1;BCL2;CTNNB1
Thyroid hormone signaling pathway_Homo sapiens_hsa04919	5	118	KEGG	0.000127424	0.00361885	-1.75428	9.86189	NOTCH2;GSK3B;CCND1;CTNNB1;PIK3R1
Cell cycle_Homo sapiens_hsa04110	5	124	KEGG	0.000159553	0.0037761	-1.6068	8.96444	YWHAE;GSK3B;CDKN1A;CCND1;PLK1
Constitutive Signaling by AKT1 E17K in Cancer_Homo sapiens_R-HSA-5674400	3	25	Reactome	0.000179252	0.0296872	-1.81954	6.3994	GSK3B;CDKN1A;RICTOR
Integrated Breast Cancer Pathway_Homo sapiens_WP1984	6	155	WikiPathways	0.000245258	0.00694897	-2.04527	10.1633	CCND1;SP1;PLK1;DAG1;BCL2;CTNNB1
Generic Transcription Pathway_Homo sapiens_R-HSA-212436	11	812	Reactome	0.000245289	0.0296872	-2.248	7.90631	YWHAE;NOTCH2;CDKN1A;RRAGA;SP1;CNOT1;TXNRD1;TP53INP1;TNKS1BP1;RICTOR;NR3C1
CCKR signaling map ST_Homo sapiens_P06959	6	165	Panther	0.000319745	0.00959235	-1.81107	8.41565	GSK3B;CCND1;SP1;BCL2;CTNNB1;PIK3R1
p53 Signaling Pathway_Homo sapiens_h_p53Pathway	3	13	BioCarta	0.000355452	0.022384	-1.58666	6.02839	CDKN1A;CCND1;BCL2
PI3K-Akt signaling pathway_Homo sapiens_hsa04151	7	341	KEGG	0.000412316	0.00836413	-1.91148	9.14414	YWHAE;GSK3B;CDKN1A;CCND1;CREB3L2;BCL2;PIK3R1
PI3K/AKT Signaling in Cancer_Homo sapiens_R-HSA-2219528	4	86	Reactome	0.000429707	0.0296872	-1.90535	6.70117	GSK3B;CDKN1A;RICTOR;PIK3R1
IL-7 Signaling Pathway_Homo sapiens_WP205	3	25	WikiPathways	0.000494471	0.0105075	-1.84171	8.39021	GSK3B;CCND1;PIK3R1
Inactivation of Gsk3 by AKT causes accumulation of b-catenin in Alveolar Macrophages_Homo sapiens_h_gsk3Pathway	4	39	BioCarta	0.000503011	0.022384	-1.46693	5.57347	GSK3B;CCND1;CTNNB1;PIK3R1
Cellular responses to stress_Homo sapiens_R-HSA-2262752	7	367	Reactome	0.000590691	0.0296872	-2.33624	8.21665	YWHAE;GSK3B;RRAGA;CDKN1A;SP1;TXNRD1;VHL
HTLV-I infection_Homo sapiens_hsa05166	6	258	KEGG	0.000602983	0.010703	-1.76814	8.02246	GSK3B;CDKN1A;CCND1;TP53INP1;CTNNB1;PIK3R1
Bladder Cancer_Homo sapiens_WP2828	3	31	WikiPathways	0.000882475	0.0162602	-1.58486	6.52809	CDKN1A;CCND1;PIK3R1
HIF-1 signaling pathway_Homo sapiens_hsa04066	4	103	KEGG	0.000894535	0.0141138	-1.62816	6.93694	CDKN1A;BCL2;PIK3R1;VHL
Gene Expression_Homo sapiens_R-HSA-74160	15	1631	Reactome	0.000922979	0.0296872	-2.11756	7.44755	YWHAE;NOTCH2;GSK3B;CDKN1A;TXNRD1;NR3C1;RRAGA;SP1;NFIB;CNOT1;RARS;TP53INP1;TET3;TNKS1BP1;RICTOR
Leptin signaling pathway_Homo sapiens_WP2034	4	75	WikiPathways	0.000956483	0.0162602	-1.88538	7.76593	GSK3B;CCND1;SP1;PIK3R1
Term for GROUP C - miR21_miR23_miR26a_miR26b_miR93	Genes_from_Input	Genes_in_Annotation	database	P.value	Adjusted.P.value	Z.score	Combined.Score	Genes
Oncogene Induced Senescence_Homo sapiens_R-HSA-2559585	5	32	Reactome	3.49611e-07	0.00010803	-2.04377	18.666	SP1;MDM2;E2F3;TNRC6A;TNRC6B
Integrated Breast Cancer Pathway_Homo sapiens_WP1984	8	155	WikiPathways	1.16201e-06	0.000155709	-2.18204	19.1311	RB1;WEE1;BMPR2;SP1;MYC;MDM2;PTEN;TGFBR2
Post-transcriptional silencing by small RNAs_Homo sapiens_R-HSA-426496	3	7	Reactome	7.5008e-06	0.00115887	-2.22959	15.0727	AGO2;TNRC6A;TNRC6B
Retinoblastoma (RB) in Cancer_Homo sapiens_WP2446	6	90	WikiPathways	7.66432e-06	0.000513509	-1.9251	14.5812	RB1;WEE1;MYC;CCDC6;MDM2;E2F3
Chronic myeloid leukemia_Homo sapiens_hsa05220	5	73	KEGG	2.33455e-05	0.00139755	-1.93767	12.7364	RB1;MYC;MDM2;E2F3;TGFBR2
G1 to S cell cycle control_Homo sapiens_WP45	5	68	WikiPathways	3.09047e-05	0.00103531	-1.96248	13.4882	RB1;WEE1;MYC;MDM2;E2F3
Pre-NOTCH Transcription and Translation_Homo sapiens_R-HSA-1912408	4	41	Reactome	3.1796e-05	0.00327499	-2.24655	12.8535	AGO2;E2F3;TNRC6A;TNRC6B
Bladder cancer_Homo sapiens_hsa05219	4	41	KEGG	4.59246e-05	0.00139755	-1.86809	12.279	RB1;MYC;MDM2;E2F3
Small cell lung cancer_Homo sapiens_hsa05222	5	86	KEGG	4.93251e-05	0.00139755	-1.82164	11.9737	RB1;MYC;PTEN;E2F3;LAMC1
Cellular Senescence_Homo sapiens_R-HSA-2559583	6	161	Reactome	5.35081e-05	0.00384521	-2.22938	12.3974	RB1;SP1;MDM2;E2F3;TNRC6A;TNRC6B
CTCF: First Multivalent Nuclear Factor_Homo sapiens_h_ctcfPathway	4	23	BioCarta	7.79668e-05	0.00405427	-1.45169	7.99589	MYC;PTEN;MDM2;TGFBR2
Pre-NOTCH Expression and Processing_Homo sapiens_R-HSA-1912422	4	57	Reactome	0.000106264	0.00384521	-2.2056	12.2652	AGO2;E2F3;TNRC6A;TNRC6B
p53 pathway feedback loops 2_Homo sapiens_P04398	4	45	Panther	0.00012334	0.00259013	-1.657	9.86918	RB1;MYC;MDM2;PTEN
Integrated Cancer Pathway_Homo sapiens_WP1971	4	48	WikiPathways	0.000133052	0.0035658	-1.85696	10.4665	RB1;MYC;MDM2;PTEN
PI3K events in ERBB4 signaling_Homo sapiens_R-HSA-1250342	5	122	Reactome	0.000156117	0.00384521	-2.14502	11.9283	AGO2;MDM2;PTEN;TNRC6A;TNRC6B
PIP3 activates AKT signaling_Homo sapiens_R-HSA-1257604	5	122	Reactome	0.000156117	0.00384521	-2.13973	11.8989	AGO2;MDM2;PTEN;TNRC6A;TNRC6B
PI-3K cascade:FGFR3_Homo sapiens_R-HSA-5654710	5	122	Reactome	0.000156117	0.00384521	-2.12078	11.7935	AGO2;MDM2;PTEN;TNRC6A;TNRC6B
PI-3K cascade:FGFR2_Homo sapiens_R-HSA-5654695	5	122	Reactome	0.000156117	0.00384521	-2.11235	11.7466	AGO2;MDM2;PTEN;TNRC6A;TNRC6B
PI-3K cascade:FGFR4_Homo sapiens_R-HSA-5654720	5	122	Reactome	0.000156117	0.00384521	-2.10439	11.7024	AGO2;MDM2;PTEN;TNRC6A;TNRC6B
PI-3K cascade:FGFR1_Homo sapiens_R-HSA-5654689	5	122	Reactome	0.000156117	0.00384521	-2.09415	11.6454	AGO2;MDM2;PTEN;TNRC6A;TNRC6B
Signaling by NOTCH_Homo sapiens_R-HSA-157118	5	122	Reactome	0.000156117	0.00384521	-1.9519	10.8544	MYC;AGO2;E2F3;TNRC6A;TNRC6B
PI3K/AKT activation_Homo sapiens_R-HSA-198203	5	125	Reactome	0.000174216	0.00384521	-2.13455	11.8701	AGO2;MDM2;PTEN;TNRC6A;TNRC6B
GAB1 signalosome_Homo sapiens_R-HSA-180292	5	125	Reactome	0.000174216	0.00384521	-2.129	11.8392	AGO2;MDM2;PTEN;TNRC6A;TNRC6B
Glioma_Homo sapiens_hsa05214	4	65	KEGG	0.000246857	0.00419788	-2.02243	11.0691	RB1;MDM2;PTEN;E2F3
Cell cycle_Homo sapiens_hsa04110	5	124	KEGG	0.000258395	0.00419788	-1.63208	8.93265	RB1;WEE1;MYC;MDM2;E2F3
Melanoma_Homo sapiens_hsa05218	4	71	KEGG	0.000340503	0.00419788	-1.7876	9.78386	RB1;MDM2;PTEN;E2F3
Pathways in cancer_Homo sapiens_hsa05200	8	397	KEGG	0.000345708	0.00419788	-1.94962	10.6706	RB1;MYC;CCDC6;MDM2;PTEN;E2F3;LAMC1;TGFBR2
Signaling by ERBB4_Homo sapiens_R-HSA-1236394	7	330	Reactome	0.000375762	0.0077407	-2.44964	11.9084	AGO2;MDM2;PTEN;PRLR;SPTBN1;TNRC6A;TNRC6B
TP53 Regulates Metabolic Genes_Homo sapiens_R-HSA-5628897	4	84	Reactome	0.000438734	0.00847306	-1.87744	8.95701	AGO2;PTEN;TNRC6A;TNRC6B
DNA Damage Response_Homo sapiens_WP707	4	68	WikiPathways	0.000470424	0.0105061	-1.90046	8.65811	RB1;MYC;MDM2;TNFRSF10B
Transcriptional Regulation by TP53_Homo sapiens_R-HSA-3700989	7	348	Reactome	0.000514405	0.00935006	-2.17207	10.1487	CNOT6;AGO2;MDM2;PTEN;TNFRSF10B;TNRC6A;TNRC6B
Role of LAT2/NTAL/LAB on calcium mobilization_Homo sapiens_R-HSA-2730905	5	162	Reactome	0.000555679	0.00943297	-2.16843	10.1125	AGO2;MDM2;PTEN;TNRC6A;TNRC6B
Oxidative Stress Induced Senescence_Homo sapiens_R-HSA-2559580	4	91	Reactome	0.000586823	0.00943297	-1.94851	9.08696	MDM2;E2F3;TNRC6A;TNRC6B
MAPK6/MAPK4 signaling_Homo sapiens_R-HSA-5687128	4	92	Reactome	0.000610548	0.00943297	-2.09046	9.74893	MYC;AGO2;TNRC6A;TNRC6B
TGF-beta signaling pathway_Homo sapiens_hsa04350	4	84	KEGG	0.00062679	0.00665965	-1.6624	8.33145	BMPR2;SP1;MYC;TGFBR2
Bladder Cancer_Homo sapiens_WP2828	3	31	WikiPathways	0.0006716	0.0112493	-1.63397	7.33237	RB1;MYC;MDM2
Cellular responses to stress_Homo sapiens_R-HSA-2262752	7	367	Reactome	0.000702483	0.0103365	-2.19902	10.0541	RB1;PRDX3;SP1;MDM2;E2F3;TNRC6A;TNRC6B
Prostate cancer_Homo sapiens_hsa05215	4	89	KEGG	0.00077241	0.00729498	-1.74348	8.5789	RB1;MDM2;PTEN;E2F3

## Sheet: Sheet2
Androgen receptor signaling pathway_Homo sapiens_WP138
Bladder cancer_Homo sapiens_hsa05219
Bladder Cancer_Homo sapiens_WP2828
Bladder Cancer_Homo sapiens_WP2828
CCKR signaling map ST_Homo sapiens_P06959
Cell cycle_Homo sapiens_hsa04110
Cell cycle_Homo sapiens_hsa04110
Cellular responses to stress_Homo sapiens_R-HSA-2262752
Cellular responses to stress_Homo sapiens_R-HSA-2262752
Cellular Senescence_Homo sapiens_R-HSA-2559583
Chronic myeloid leukemia_Homo sapiens_hsa05220
Colorectal cancer_Homo sapiens_hsa05210
Constitutive Signaling by AKT1 E17K in Cancer_Homo sapiens_R-HSA-5674400
CTCF: First Multivalent Nuclear Factor_Homo sapiens_h_ctcfPathway
DNA Damage Response (only ATM dependent)_Homo sapiens_WP710
DNA Damage Response_Homo sapiens_WP707
Endometrial cancer_Homo sapiens_hsa05213
G1 to S cell cycle control_Homo sapiens_WP45
GAB1 signalosome_Homo sapiens_R-HSA-180292
Gene Expression_Homo sapiens_R-HSA-74160
Generic Transcription Pathway_Homo sapiens_R-HSA-212436
Glioma_Homo sapiens_hsa05214
Hepatitis B_Homo sapiens_hsa05161
HIF-1 signaling pathway_Homo sapiens_hsa04066
HTLV-I infection_Homo sapiens_hsa05166
IL-7 Signaling Pathway_Homo sapiens_WP205
Inactivation of Gsk3 by AKT causes accumulation of b-catenin in Alveolar Macrophages_Homo sapiens_h_gsk3Pathway
Integrated Breast Cancer Pathway_Homo sapiens_WP1984
Integrated Breast Cancer Pathway_Homo sapiens_WP1984
Integrated Cancer Pathway_Homo sapiens_WP1971
Integrated Pancreatic Cancer Pathway_Homo sapiens_WP2377
Leptin signaling pathway_Homo sapiens_WP2034
MAPK6/MAPK4 signaling_Homo sapiens_R-HSA-5687128
Melanoma_Homo sapiens_hsa05218
Notch Signaling Pathway_Homo sapiens_WP61
Oncogene Induced Senescence_Homo sapiens_R-HSA-2559585
Oxidative Stress Induced Senescence_Homo sapiens_R-HSA-2559580
p53 pathway feedback loops 2_Homo sapiens_P04398
p53 Signaling Pathway_Homo sapiens_h_p53Pathway
Pathways in cancer_Homo sapiens_hsa05200
PI-3K cascade:FGFR1_Homo sapiens_R-HSA-5654689
PI-3K cascade:FGFR2_Homo sapiens_R-HSA-5654695
PI-3K cascade:FGFR3_Homo sapiens_R-HSA-5654710
PI-3K cascade:FGFR4_Homo sapiens_R-HSA-5654720
PI3K events in ERBB4 signaling_Homo sapiens_R-HSA-1250342
PI3K-Akt signaling pathway_Homo sapiens_hsa04151
PI3K/AKT activation_Homo sapiens_R-HSA-198203
PI3K/AKT Signaling in Cancer_Homo sapiens_R-HSA-2219528
PIP3 activates AKT signaling_Homo sapiens_R-HSA-1257604
Post-transcriptional silencing by small RNAs_Homo sapiens_R-HSA-426496
Pre-NOTCH Expression and Processing_Homo sapiens_R-HSA-1912422
Pre-NOTCH Transcription and Translation_Homo sapiens_R-HSA-1912408
Prostate cancer_Homo sapiens_hsa05215
Prostate cancer_Homo sapiens_hsa05215
Retinoblastoma (RB) in Cancer_Homo sapiens_WP2446
Role of LAT2/NTAL/LAB on calcium mobilization_Homo sapiens_R-HSA-2730905
Signaling by ERBB4_Homo sapiens_R-HSA-1236394
Signaling by NOTCH_Homo sapiens_R-HSA-157118
Small cell lung cancer_Homo sapiens_hsa05222
TGF-beta signaling pathway_Homo sapiens_hsa04350
Thyroid hormone signaling pathway_Homo sapiens_hsa04919
TP53 Regulates Metabolic Genes_Homo sapiens_R-HSA-5628897
Transcriptional Regulation by TP53_Homo sapiens_R-HSA-3700989
Transcriptional Regulation by TP53_Homo sapiens_R-HSA-3700989
